# Supplementary material for: The Characteristics and Mortality of Osteoporosis, Osteomyelitis, or Rheumatoid Arthritis in the Diabetes Population: A Retrospective Study
Source: Int J Endocrinol. 2020 Nov 7;2020:8821978. doi: 10.1155/2020/8821978 (PMC7669351; doi:10.1155/2020/8821978)
Supplement: Supplementary Materials — The specific calculation method of US Standard population. Table S1: mortality from osteoporosis with or without diabetes according to year. Table S2: mortality from rheumatoid arthritis with or without diabetes according to year. Table S3: mortality from osteomyelitis with or without diabetes according to year. [file 8821978.f1.zip]

Archive with 4 entries (4 files):
- 8821978.f1/Supplement (1).docx
- 8821978.f1/Table S1 (1).docx
- 8821978.f1/Table S2 (1).docx
- 8821978.f1/Table S3 (1).docx
